# Supplementary material for: One-Step Preparation of Ion-Exchangeable Biochar for Enhanced Pb (II) Adsorption
Source: Molecules. 2026 Apr 23;31(9):1399. doi: 10.3390/molecules31091399 (PMC13164738; doi:10.3390/molecules31091399)
Supplement: Supplementary file 1 [file molecules-31-01399-s001.zip]

Archive with 1 entries (1 files):
- molecules-4230950-supplementary.pdf
